# Supplementary material for: Pomegranate Extract Affects Fungal Biofilm Production: Consumption of Phenolic Compounds and Alteration of Fungal Autoinducers Release
Source: Int J Environ Res Public Health. 2022 Oct 29;19(21):14146. doi: 10.3390/ijerph192114146 (PMC9657062; doi:10.3390/ijerph192114146)
Supplement: Supplementary file 1 [file ijerph-19-14146-s001.zip]

Archive with 1 entries (1 files):
- ijerph-1863977-supplementary.pdf
